# Supplementary material for: Astrocytic GPCR-Induced Ca2+ Signaling Is Not Causally Related to Local Cerebral Blood Flow Changes
Source: Int J Mol Sci. 2023 Sep 2;24(17):13590. doi: 10.3390/ijms241713590 (PMC10487464; doi:10.3390/ijms241713590)
Supplement: Supplementary file 1 [file ijms-24-13590-s001.zip]

Archive with 3 entries (3 files):
- Figure S1.jpg
- Figure S2.jpg
- Suppl Data S1.xlsx
