# Supplementary material for: Astrocytic GPCR-Induced Ca2+ Signaling Is Not Causally Related to Local Cerebral Blood Flow Changes
Source: Int J Mol Sci. 2023 Sep 2;24(17):13590. doi: 10.3390/ijms241713590 (PMC10487464; doi:10.3390/ijms241713590)
Supplement: Supplementary file 1 [file ijms-24-13590-s001.zip › Suppl Data S1.xlsx]

## Sheet: Fig1C_μm2
Mouse01_BloodVessel01	Mouse01_BloodVessel02	Mouse02_BloodVessel03	Mouse02_BloodVessel04	Mouse02_BloodVessel05	Mouse02_BloodVessel06	Mouse02_BloodVessel07	Mouse02_BloodVessel08	Mouse03_BloodVessel09	Mouse04_BloodVessel10	Mouse04_BloodVessel11	Mouse04_BloodVessel12	Mouse04_BloodVessel13	Mouse05_BloodVessel14	Mouse05_BloodVessel15	Mouse05_BloodVessel16	Mouse05_BloodVessel17		Time	Sensory stimulation
(μm2)	(μm2)	(μm2)	(μm2)	(μm2)	(μm2)	(μm2)	(μm2)	(μm2)	(μm2)	(μm2)	(μm2)	(μm2)	(μm2)	(μm2)	(μm2)	(μm2)		(sec)
314.07	595.71	359.31	555.33	427.99	342.66	100.51	383.92	132.22	507.87	337.21	276.48	223.87	155.34	292.11	479.72	297.71		-4.66667	0
309.2	598.66	358.28	551.2	431.23	340.74	99.334	382.3	130.12	499.03	338.24	282.97	225.34	155.34	289.6	478.69	298.44		-4.33333	0
311.71	598.22	359.9	551.64	432.12	339.71	99.629	383.04	128.22	501.39	335.88	281.2	226.52	156.96	290.04	472.5	302.42		-4	0
310.38	599.69	359.31	553.71	426.08	335.14	99.187	379.65	129.9	505.22	341.18	285.48	226.23	156.22	292.4	476.18	298.59		-3.66667	0
309.65	597.48	359.9	547.07	425.19	338.68	97.713	381.27	121.48	505.37	336.91	286.36	223.28	156.81	295.94	484.73	304.49		-3.33333	0
310.23	597.48	356.36	549.87	419.59	335.44	97.566	379.21	121.9	507.43	342.22	282.53	225.05	158.43	293.73	481.93	299.18		-3	0
314.21	598.51	358.13	550.76	427.25	336.47	98.597	381.86	126.96	500.8	336.03	280.61	226.38	159.32	295.5	482.67	306.4		-2.66667	0
309.06	592.47	358.13	551.64	427.55	338.09	98.892	378.77	128.64	504.63	336.76	282.38	225.34	158.58	295.2	487.09	307.58		-2.33333	0
313.33	594.68	362.41	554	418.26	337.21	98.597	380.98	129.06	506.55	346.34	279.43	224.61	159.17	298.74	485.47	306.4		-2	0
309.79	592.47	359.17	550.02	420.33	337.94	98.597	380.09	122.11	505.51	337.21	286.65	222.84	159.76	298.3	492.1	308.32		-1.66667	0
303.9	588.93	361.23	556.21	420.92	335.44	98.45	376.26	121.48	501.53	338.09	281.64	225.34	159.17	298.3	491.22	306.4		-1.33333	0
312.89	601.31	361.82	554.89	417.97	337.94	98.892	378.03	128.22	505.66	335.44	281.2	225.49	159.47	304.04	488.86	310.82		-1	0
318.78	598.22	361.38	556.21	421.36	337.06	97.418	376.41	123.59	502.42	345.02	279.58	227.55	156.96	304.93	493.58	313.33		-0.666667	0
318.78	598.22	361.38	556.21	421.36	337.06	97.418	376.41	123.59	502.42	345.02	279.58	227.55	156.96	304.93	493.58	313.33		-0.333333	0
315.47	597.85	361.52	555.55	433.08	343.91	99.482	379.36	126.22	509.27	343.98	280.17	228.51	160.57	308.69	498.81	315.91		0	1
312.15	597.48	361.67	554.89	444.79	350.76	101.54	382.3	128.85	516.12	342.95	280.76	229.47	164.18	312.45	504.04	318.49		0.333333	1
312.15	597.48	361.67	554.89	444.79	350.76	101.54	382.3	128.85	516.12	342.95	280.76	229.47	164.18	312.45	504.04	318.49		0.666667	1
307.43	605.58	367.12	569.92	463.22	354.6	102.72	388.64	131.17	518.92	349.44	284.3	233.89	169.93	324.83	519.66	331.16		1	1
328.8	622.98	378.47	594.09	491.36	367.57	106.85	392.47	129.9	525.26	349.29	290.34	238.46	174.35	331.31	540.15	343.98		1.33333	1
350.17	639.04	389.23	611.63	501.98	373.02	109.06	398.52	130.75	524.53	354.74	293.58	239.93	177.89	340.74	543.68	354.3		1.66667	1
348.11	641.55	400.87	617.08	520.99	383.63	110.68	408.83	137.91	527.92	363	300.36	244.36	181.87	346.2	553.26	361.08		2	1
355.33	656.73	402.49	626.95	521.28	379.36	112.01	409.42	133.91	533.66	361.67	302.28	246.12	180.98	347.37	558.42	359.75		2.33333	0
360.64	663.21	404.85	625.33	528.5	384.07	113.19	415.02	138.12	532.63	358.87	303.6	250.84	176.71	342.95	554.59	355.19		2.66667	0
347.52	663.06	409.57	629.75	527.92	383.04	111.27	415.46	138.54	538.53	362.11	304.19	252.02	170.81	329.25	545.01	345.16		3	0
348.26	648.03	407.06	617.96	531.45	382.75	114.37	419.44	136.85	539.41	360.05	301.83	246.71	166.69	318.05	527.47	332.34		3.33333	0
346.05	644.93	401.32	618.11	532.19	382.01	112.3	417.97	135.59	530.27	358.43	294.91	243.77	160.94	303.6	509.79	322.32		3.66667	0
349.88	660.56	401.02	611.18	534.25	378.62	109.5	419.3	134.33	524.08	350.03	299.33	239.93	154.31	294.02	490.78	306.85		4	0
337.21	631.82	403.38	602.05	518.04	381.71	109.65	419.44	121.48	518.92	344.72	285.77	236.54	150.92	286.8	486.35	300.8		4.33333	0
346.05	646.11	400.73	601.46	513.03	375.67	106.85	415.91	126.54	510.97	341.92	289.9	235.37	151.51	281.94	478.25	295.35		4.66667	0
332.49	632.55	397.78	590.7	507.43	368.45	106.11	417.09	118.96	517.01	338.53	286.06	233.45	152.1	279.87	475.74	287.69		5	0
347.37	635.8	392.62	590.11	502.57	364.62	104.93	415.61	115.38	506.84	347.67	282.67	233.3	147.38	275.01	464.98	282.23		5.33333	0
326.74	627.1	390.56	582	502.57	361.08	102.58	410.45	117.06	510.67	341.33	280.91	229.47	147.09	270.59	459.97	282.23		5.66667	0
332.64	622.83	387.76	578.32	491.07	355.92	100.81	410.01	116.22	511.56	338.97	282.38	225.2	147.82	267.94	456.58	279.14		6	0
333.08	633.59	388.79	576.55	481.2	350.32	100.81	411.78	113.48	499.91	334.7	282.23	226.52	149.74	270.29	457.61	283.26		6.33333	0
328.8	632.55	388.35	574.34	471.91	343.98	100.07	407.51	109.06	508.31	333.52	280.76	225.05	151.36	273.1	453.34	283.71		6.66667	0
335.73	621.65	384.66	575.37	464.54	345.02	98.597	404.26	115.59	498.14	331.46	273.54	224.75	149.44	275.75	453.93	283.12		7	0
333.08	615.75	381.71	570.8	459.24	337.5	96.239	400.43	112.43	498.14	336.17	272.36	223.28	152.39	274.72	450.39	284.59		7.33333	0
320.4	607.21	377.88	570.8	463.07	333.82	96.239	402.79	114.11	501.24	335.58	270.44	224.46	152.39	276.04	458.06	289.9		7.66667	0
326.89	619.44	376.85	574.49	460.86	334.41	96.534	398.52	114.11	497.55	333.08	278.55	224.9	151.8	277.52	455.11	288.13		8	0
325.12	619.29	373.17	574.34	446.71	333.52	95.502	404.12	112.43	503.01	341.18	276.93	224.16	155.19	283.85	457.61	288.86		8.33333	0
318.64	611.92	375.67	560.49	441.11	334.99	97.418	398.07	116.22	501.09	339.27	276.48	222.25	156.08	288.13	462.04	292.84		8.66667	0
314.95	613.25	368.6	570.8	446.86	339.86	97.418	399.4	116.85	493.72	331.9	276.93	222.99	155.63	289.6	461.89	293.43		9	0
325.42	604.99	370.22	573.16	440.96	339.71	98.155	399.11	119.59	494.46	330.28	276.34	221.66	156.81	291.52	465.87	297.41		9.33333	0
318.19	607.94	371.1	574.78	447.45	340.6	99.039	395.42	117.27	498.73	335.88	281.5	223.58	157.7	289.75	469.41	299.62		9.66667	0
320.99	608.24	376.11	579.35	445.38	340.45	99.629	402.05	120.22	500.36	329.25	280.76	223.58	159.32	291.67	473.53	298.44		10	0
321.14	609.42	374.93	574.19	454.23	344.72	99.924	400.28	121.9	493.43	335.14	277.66	224.31	158.29	292.55	465.57	300.21		10.3333	0
313.92	603.08	369.48	579.2	452.01	347.52	101.99	397.34	120.85	494.17	333.96	283.26	222.84	159.17	295.2	470.58	299.18		10.6667	0
311.56	609.86	373.46	583.18	458.06	348.41	100.37	395.13	129.48	499.18	334.99	275.16	223.13	160.64	295.5	472.06	304.19		11	0
316.57	603.23	373.9	579.35	464.39	354.74	101.69	396.45	120.43	500.94	333.52	274.13	223.43	159.02	296.23	473.09	300.8		11.3333	0
311.56	608.68	373.61	582.15	459.68	354.01	103.31	395.42	122.11	498.88	331.9	281.5	224.31	160.35	297.71	477.95	302.42		11.6667	0
319.96	608.97	377.88	581.71	460.12	352.09	101.84	396.3	126.33	501.83	332.78	279.43	222.69	155.04	294.02	475.6	305.96		12	0
314.07	611.77	371.84	574.93	460.56	350.91	103.9	400.28	120.01	499.03	332.05	271.03	224.16	159.47	296.82	471.03	305.52		12.3333	0
307.58	597.18	375.52	576.85	459.38	355.48	102.28	399.84	120.22	497.11	331.02	275.31	224.16	159.02	296.68	471.62	304.34		12.6667	0
313.77	606.17	374.79	575.52	462.63	353.56	102.58	397.04	124.64	496.97	336.03	280.17	225.34	159.76	294.91	475.15	305.08		13	0
310.53	608.97	375.52	577.14	457.03	355.04	102.72	405.44	129.27	504.19	335.29	280.61	225.05	157.11	292.55	475.01	300.07		13.3333	0
311.27	602.34	374.2	576.7	464.54	352.98	102.28	396.01	123.38	503.89	338.24	280.76	223.87	156.66	292.84	465.43	302.72		13.6667	0
310.53	611.33	377.59	578.17	468.82	350.91	101.4	393.06	122.11	495.34	338.83	277.22	226.23	157.25	291.52	469.55	300.36		14	0
313.77	613.69	376.11	578.02	468.37	348.26	100.81	392.18	122.96	504.63	340.45	287.98	222.4	157.84	293.29	472.65	301.39		14.3333	0
310.82	603.37	377.29	576.85	469.85	351.06	102.72	398.81	122.11	501.98	338.83	284.3	225.93	159.76	291.08	475.45	296.82		14.6667	0
323.79	609.27	377.88	571.83	465.87	355.78	100.66	398.81	124.43	501.09	336.62	278.4	226.23	158.88	290.63	475.74	301.83		15	0
318.05	604.41	375.08	569.33	467.05	356.07	100.81	396.3	123.38	502.71	340.45	283.71	227.7	159.17	292.55	471.03	303.6		15.3333	0
319.23	611.33	372.43	569.18	463.95	353.86	101.54	391.88	126.12	503.45	342.51	279.43	225.34	157.55	292.4	472.94	301.69		15.6667	0
305.52	604.85	373.02	571.39	463.51	354.3	101.69	395.57	127.17	500.65	334.85	272.65	224.02	157.11	292.84	470.58	298.15		16	0
307.88	601.9	369.92	562.55	461.3	352.98	101.25	394.09	124.22	507.43	338.09	280.76	221.66	157.25	292.4	476.33	296.82		16.3333	0
312.89	595.27	374.05	566.23	454.67	356.81	101.4	391.59	120.64	499.47	334.7	277.52	221.95	157.55	294.32	479.13	299.92		16.6667	0
316.72	597.63	368.74	557.39	450.98	349	99.776	394.54	125.48	495.05	338.83	281.35	221.51	154.6	291.52	477.51	297.12		17	0
305.67	600.43	368.6	566.38	454.37	350.62	100.96	392.92	119.8	498.44	339.27	281.5	222.84	157.99	289.31	478.84	298.3		17.3333	0
312.59	601.9	369.78	560.04	458.65	350.47	99.481	391.88	121.27	499.77	338.68	279.87	224.16	155.93	293.43	474.12	301.1		17.6667	0
310.97	602.93	367.86	560.49	461.15	349.14	101.1	388.35	123.8	501.83	336.47	279.73	225.2	156.52	290.19	477.66	297.12		18	0
313.48	593.2	366.09	554.44	452.6	345.31	100.07	387.9	128.43	507.58	340.45	283.56	222.99	157.7	290.49	473.68	296.09		18.3333	0
305.67	592.17	362.55	553.41	442.29	347.67	100.81	386.58	123.8	507.28	336.76	280.91	222.1	156.96	289.9	473.24	295.64		18.6667	0
312.89	593.94	368.89	550.91	456.73	344.57	101.54	386.28	121.69	505.81	342.07	284	222.99	154.75	291.52	474.56	297.12		19	0
314.07	601.16	366.98	552.23	442.43	343.69	100.66	382.75	112.22	501.68	343.98	277.66	221.66	156.22	288.42	477.22	296.68		19.3333	0
301.54	603.23	365.36	557.39	445.38	343.4	99.629	390.11	117.48	506.99	337.35	273.98	221.07	155.93	290.04	478.25	293.88		19.6667	0
306.85	597.92	365.5	556.8	443.61	341.92	99.629	386.14	117.9	497.85	334.11	285.03	222.4	155.19	287.98	475.01	294.02		20	0

## Sheet: Fig1E_μm2
Mouse01_BloodVessel01	Mouse01_BloodVessel02	Mouse02_BloodVessel03	Mouse02_BloodVessel04	Mouse02_BloodVessel05	Mouse02_BloodVessel06	Mouse02_BloodVessel07	Mouse02_BloodVessel08	Mouse03_BloodVessel09	Mouse04_BloodVessel10	Mouse04_BloodVessel11	Mouse04_BloodVessel12	Mouse04_BloodVessel13	Mouse05_BloodVessel14	Mouse05_BloodVessel15	Mouse05_BloodVessel16	Mouse05_BloodVessel17		Time	LED illumination
(μm2)	(μm2)	(μm2)	(μm2)	(μm2)	(μm2)	(μm2)	(μm2)	(μm2)	(μm2)	(μm2)	(μm2)	(μm2)	(μm2)	(μm2)	(μm2)	(μm2)		(sec)
290.34	566.82	452.46	437.72	545.9	342.22	111.42	417.97	207.81	445.97	261.16	222.84	235.22	145.91	289.16	484.29	272.65		-4.66667	0
284.74	576.26	454.81	440.96	553.26	336.32	110.83	414.43	210.16	429.47	262.93	217.53	237.28	145.61	292.7	483.7	275.31		-4.33333	0
280.91	574.19	453.64	440.37	559.75	335.44	109.06	419.44	211.05	444.2	264.99	219.3	239.64	142.96	289.16	477.81	273.24		-4	0
274.72	574.49	447.74	447.15	559.16	349.59	111.12	418.26	208.1	435.07	266.76	214	231.98	142.07	291.52	490.19	279.43		-3.66667	0
287.39	575.67	450.98	446.86	561.81	344.87	108.77	411.48	210.75	422.69	260.57	220.19	227.85	144.73	285.62	486.94	278.55		-3.33333	0
290.34	569.18	448.33	438.9	558.57	346.05	111.71	415.61	211.05	428.29	262.63	216.65	235.51	146.79	286.8	481.34	274.13		-3	0
286.51	577.14	457.47	440.37	564.17	346.05	111.12	414.73	209.28	426.81	257.03	215.17	234.33	148.85	286.8	486.94	272.36		-2.66667	0
284.74	575.08	455.7	444.2	545.9	342.51	109.95	416.2	213.11	442.73	260.57	227.26	233.74	144.73	286.51	479.28	271.47		-2.33333	0
283.85	580.09	454.52	448.33	560.34	348.7	109.95	412.96	208.98	424.75	265.87	217.83	238.17	145.91	290.34	482.52	269.12		-2	0
287.69	567.12	456.58	449.21	553.26	342.81	111.12	412.37	216.35	440.08	262.93	220.19	236.99	142.96	288.57	485.17	275.9		-1.66667	0
287.98	578.91	460.42	456.29	570.07	345.75	112.01	418.56	215.17	429.47	266.17	221.66	234.33	146.5	286.21	484.88	275.01		-1.33333	0
298.3	580.97	462.77	445.97	566.9	344.83	111.9	418.82	211.64	430.53	266.72	221.55	235	145.72	285.95	484.03	275.67		-1	0
297.41	581.76	461.45	445.04	563.73	343.91	111.79	419.08	212.33	431.6	267.27	221.44	235.66	144.95	285.7	483.19	276.34		-0.666667	0
296.53	582.54	460.12	444.11	560.56	342.99	111.68	419.33	213.01	432.67	267.83	221.33	236.32	144.17	285.44	482.34	277		-0.333333	0
295.64	583.33	458.79	443.17	557.39	342.07	111.57	419.59	213.7	433.74	268.38	221.22	236.99	143.4	285.18	481.49	277.66		0	1
294.76	584.12	457.47	442.24	554.22	341.15	111.46	419.85	214.39	434.81	268.93	221.11	237.65	142.63	284.92	480.64	278.33		0.333333	1
293.88	584.9	456.14	441.3	551.05	340.23	111.35	420.11	215.08	435.88	269.48	221	238.31	141.85	284.66	479.8	278.99		0.666667	1
292.99	585.69	454.81	440.37	547.89	339.31	111.24	420.36	215.76	436.94	270.04	220.89	238.98	141.08	284.41	478.95	279.65		1	1
296.82	598.95	459.83	457.76	544.72	338.38	111.12	420.62	213.7	438.01	270.59	220.78	239.64	140.31	284.15	478.1	280.32		1.33333	0
287.98	598.36	463.66	457.47	551.2	349	111.42	415.61	207.22	442.73	266.17	226.67	236.4	142.66	285.62	476.33	277.07		1.66667	0
295.35	596.3	465.43	443.32	547.96	346.64	114.07	419.15	214	449.21	272.36	220.48	242.88	147.09	282.67	478.69	278.55		2	0
291.81	581.56	461.3	455.4	557.1	343.69	110.53	422.1	208.98	437.72	266.76	216.94	240.23	141.48	281.79	472.21	278.84		2.33333	0
283.56	592.76	468.96	449.8	558.28	340.15	112.3	415.91	204.27	454.81	270.88	223.72	239.64	145.32	281.5	474.86	278.25		2.66667	0
293.29	581.86	465.43	453.93	550.91	345.46	110.53	425.04	207.22	426.81	260.57	222.25	231.98	140.6	284.44	479.28	273.83		3	0
285.62	576.26	461.89	444.79	541.47	344.57	110.83	425.63	212.23	427.11	259.68	223.72	234.33	143.84	285.92	478.98	280.02		3.33333	0
285.92	570.07	464.25	450.98	540.3	344.28	109.65	420.33	213.11	440.67	269.71	229.62	231.98	142.07	286.8	473.09	279.14		3.66667	0
293.58	568	471.32	446.86	542.65	339.27	110.83	418.26	209.57	442.14	260.86	220.48	232.27	142.96	286.8	476.92	279.73		4	0
294.47	595.71	469.26	455.99	546.49	337.79	110.83	417.67	218.71	430.94	262.04	230.21	236.99	140.9	284.44	471.32	283.56		4.33333	0
284.44	579.5	466.02	453.05	551.79	343.98	111.12	416.5	211.34	447.74	261.45	224.02	240.52	141.48	284.15	471.32	279.43		4.66667	0
293.29	589.81	473.38	456.88	559.45	343.1	111.42	414.43	206.92	442.73	263.52	220.78	239.05	140.9	278.84	475.15	278.84		5	0
287.1	578.32	467.78	447.45	530.86	340.15	109.65	419.44	212.82	424.45	261.45	214.88	233.45	144.73	285.03	480.16	279.14		5.33333	0
282.97	597.48	472.8	456.88	541.47	339.86	113.19	417.67	209.57	428.29	264.1	230.5	234.92	146.79	284.15	469.55	277.07		5.66667	0
275.01	592.47	471.32	457.17	552.97	343.98	110.53	417.38	211.93	435.95	261.16	225.79	233.74	146.2	285.33	473.97	277.96		6	0
286.51	593.65	472.8	461	552.97	345.46	110.53	417.67	214.29	436.54	252.9	219.01	239.05	147.97	285.03	478.1	278.84		6.33333	0
284.44	602.78	466.9	448.62	542.95	335.73	110.53	417.09	207.22	436.83	254.67	221.36	233.74	146.79	290.34	476.92	284.74		6.66667	0
288.86	596.59	470.14	454.52	551.79	341.63	112.6	416.5	216.94	440.08	256.44	223.43	244.36	145.02	287.98	478.69	279.43		7	0
284.74	564.76	466.61	441.85	538.82	340.45	112.6	417.38	208.4	420.92	264.1	225.79	234.04	144.73	288.57	484.88	277.66		7.33333	0
286.51	578.32	463.07	455.7	549.73	343.4	112.3	414.73	205.45	438.6	259.09	218.12	242.88	145.32	282.38	476.04	278.55		7.66667	0
298.89	573.31	460.71	450.1	544.72	341.92	109.95	413.25	210.75	435.36	262.04	226.08	239.35	143.25	287.98	487.83	282.09		8	0
290.63	565.64	466.9	455.11	545.31	339.56	111.71	418.26	209.57	444.5	264.4	232.27	236.99	143.55	287.39	473.68	277.07		8.33333	0
287.98	592.17	464.84	455.11	549.14	344.57	112.01	410.01	203.97	427.99	265.87	226.08	238.46	140.9	291.22	476.33	279.73		8.66667	0
277.96	583.04	466.31	452.46	552.09	346.05	110.24	415.02	208.69	443.61	260.57	221.66	236.99	142.66	290.34	478.1	280.32		9	0
294.47	574.49	462.18	448.04	551.2	334.55	112.89	413.84	208.4	436.83	263.52	216.94	239.64	144.43	295.05	476.63	279.73		9.33333	0
285.62	582.74	459.53	447.45	545.01	339.56	112.01	420.62	210.75	435.07	258.8	223.43	240.82	140.31	285.92	486.94	279.43		9.66667	0
285.62	583.04	465.72	449.21	547.66	341.63	111.71	414.14	208.1	428.58	259.09	229.03	231.09	145.02	289.16	472.21	282.67		10	0
293.88	591.29	461	447.74	545.9	338.97	111.42	419.74	201.32	440.67	260.27	224.9	236.99	143.84	285.92	488.71	278.25		10.3333	0
286.51	575.37	464.54	451.57	552.97	338.09	111.71	414.43	207.22	441.26	263.81	219.6	239.35	144.73	292.11	477.81	285.62		10.6667	0
298.3	573.9	470.44	443.91	547.66	341.04	111.42	422.98	213.11	434.77	262.34	233.16	233.16	142.96	285.92	485.17	283.26		11	0
297.12	601.61	469.55	452.46	541.47	344.28	112.6	414.73	212.52	420.92	257.03	221.95	237.28	143.25	291.81	486.94	280.32		11.3333	0
289.16	575.08	466.31	453.93	545.31	343.4	112.01	422.1	211.64	427.4	262.04	230.21	241.7	142.07	289.75	477.22	277.96		11.6667	0
289.16	577.14	469.26	449.8	568.89	345.75	110.24	417.67	205.45	440.96	262.93	223.13	230.21	142.07	290.93	491.07	283.26		12	0
288.28	561.52	465.72	454.52	563.29	339.56	110.53	423.57	208.4	438.01	256.44	224.02	235.51	147.38	286.8	483.41	282.38		12.3333	0
298.3	594.53	465.72	447.15	558.28	342.22	109.36	418.85	205.74	435.07	268.23	220.78	237.28	141.78	293.58	481.93	277.66		12.6667	0
296.23	583.92	467.78	448.33	545.9	341.33	111.71	419.15	203.97	432.71	265.28	225.49	235.22	145.61	291.22	484	276.78		13	0
283.26	571.24	467.49	447.45	548.55	343.1	111.42	413.25	202.5	434.48	263.22	226.97	235.22	141.19	292.11	479.87	277.96		13.3333	0
283.26	586.28	466.31	444.5	548.84	338.09	111.12	417.09	210.46	428.58	261.45	224.31	230.5	140.9	285.62	474.27	275.01		13.6667	0
287.39	580.09	471.62	447.74	553.26	342.22	112.3	416.79	204.86	431.53	262.93	222.54	227.85	142.96	287.69	483.11	278.55		14	0
283.26	580.38	463.95	441.26	552.09	339.27	112.89	418.56	204.27	430.94	260.57	222.25	231.98	142.37	289.45	490.48	277.37		14.3333	0
290.93	573.31	464.84	447.45	532.63	339.86	113.48	414.43	211.93	442.14	262.63	230.8	235.22	143.25	276.19	491.07	277.07		14.6667	0
294.47	592.47	465.13	453.64	542.95	341.33	110.54	415.61	210.46	433.59	268.82	217.24	234.04	144.43	285.33	486.06	275.9		15	0
295.64	566.82	458.65	443.02	548.55	342.81	112.89	411.48	205.74	425.34	262.34	219.01	244.06	146.2	288.28	501.39	273.83		15.3333	0
286.8	573.9	469.26	447.45	540	345.16	111.42	421.51	209.57	430.35	259.09	217.53	238.17	145.32	287.69	504.63	280.32		15.6667	0
286.51	598.36	465.72	455.11	542.95	340.45	114.07	418.85	214.88	439.49	262.04	225.49	236.99	145.02	286.21	488.12	276.78		16	0
290.63	598.07	466.02	439.19	554.15	333.96	109.65	418.85	208.69	436.24	263.81	222.54	242.88	145.91	289.75	485.47	277.66		16.3333	0
292.7	577.43	463.36	441.26	537.94	343.69	111.42	418.85	205.45	423.86	259.39	225.2	234.04	148.56	288.28	480.46	271.18		16.6667	0
281.5	580.38	460.42	427.7	541.77	342.51	114.07	414.73	207.51	435.36	260.57	221.95	236.99	142.37	289.16	475.15	275.01		17	0
292.11	585.1	461.89	438.01	549.14	342.81	109.95	420.62	211.64	422.98	259.98	223.13	239.64	146.5	286.8	484.88	280.61		17.3333	0
292.99	571.24	464.54	443.02	549.43	345.16	108.47	424.16	212.82	435.36	268.82	223.43	243.47	146.2	295.05	501.39	275.6		17.6667	0
291.22	579.2	467.19	438.6	550.91	336.62	109.36	424.75	210.46	431.82	264.4	228.44	239.93	146.79	289.75	484.88	274.72		18	0
294.47	597.48	455.7	447.45	549.14	343.1	113.48	419.44	203.68	429.47	257.03	231.98	235.51	144.73	289.16	478.69	275.01		18.3333	0
291.22	592.47	459.83	446.27	537.05	340.74	110.83	419.74	202.21	418.85	264.69	226.08	241.41	143.84	291.22	491.95	277.66		18.6667	0
288.86	591.88	462.77	453.05	543.54	339.27	112.6	424.45	203.38	421.51	261.75	221.07	235.81	142.07	285.03	485.47	276.78		19	0
294.76	596.3	467.19	441.26	539.12	338.38	110.83	420.62	202.21	432.12	259.68	222.54	235.51	147.09	285.62	487.53	275.01		19.3333	0
294.17	585.69	467.78	446.56	555.03	338.68	111.42	419.15	203.97	434.18	256.74	221.07	236.4	146.79	283.85	487.83	269.71		19.6667	0
296.82	583.04	461	438.31	557.39	338.38	110.54	416.79	202.21	428.88	259.39	212.23	240.82	148.56	283.26	488.71	273.24		20	0

## Sheet: Fig2D_TG_μm
Mouse01_BloodVessel01	Mouse01_BloodVessel02	Mouse02_BloodVessel03	Mouse02_BloodVessel04	Mouse02_BloodVessel05	Mouse03_BloodVessel06	Mouse04_BloodVessel07	Mouse05_BloodVessel08	Mouse05_BloodVessel09		Time	Stim
(μm)	(μm)	(μm)	(μm)	(μm)	(μm)	(μm)	(μm)	(μm)		(sec)
23.3438	30.4766	52.4154	69.1667	39.4466	48.0924	29.7201	32.1517	40.7975		-20	0
23.668	29.8281	51.3346	68.6263	38.9062	47.5521	29.7201	31.3411	40.2572		-19.5	0
23.9922	30.8008	51.3346	69.707	38.3659	47.5521	28.6393	32.6921	40.2572		-19	0
23.3438	30.1523	50.2539	68.6263	39.4466	47.5521	29.1797	32.1517	40.5273		-18.5	0
23.668	30.4766	50.7943	70.2474	39.4466	47.5521	28.099	31.6113	39.987		-18	0
23.3438	30.4766	50.7943	68.6263	39.4466	48.0924	28.6393	31.6113	40.2572		-17.5	0
22.6953	31.125	51.3346	68.6263	38.9062	48.0924	28.6393	32.1517	40.2572		-17	0
22.3711	31.7734	50.7943	67.5456	39.4466	48.0924	28.099	31.6113	39.987		-16.5	0
22.3711	31.4492	50.2539	69.1667	39.987	47.5521	27.5586	31.3411	39.987		-16	0
22.3711	30.8008	50.7943	69.1667	39.4466	47.5521	27.5586	30.5306	40.5273		-15.5	0
22.3711	30.8008	50.7943	70.2474	39.4466	47.5521	27.5586	31.8815	39.987		-15	0
23.3438	30.1523	50.7943	69.707	39.987	48.0924	28.099	32.1517	40.5273		-14.5	0
23.668	30.8008	50.2539	68.6263	39.987	47.5521	28.6393	31.8815	39.987		-14	0
23.668	31.125	50.2539	69.1667	40.5273	48.0924	28.6393	32.1517	39.7168		-13.5	0
23.668	31.125	50.2539	70.2474	39.987	48.0924	28.6393	32.9622	40.5273		-13	0
23.3438	30.8008	50.2539	69.707	39.4466	48.0924	28.099	32.6921	41.0677		-12.5	0
23.9922	30.8008	50.2539	70.2474	39.4466	47.5521	28.099	32.6921	40.2572		-12	0
24.6406	30.8008	50.2539	70.2474	40.5273	47.5521	28.099	32.6921	40.7975		-11.5	0
24.9648	30.4766	50.2539	69.1667	40.5273	47.5521	28.6393	32.6921	40.5273		-11	0
24.6406	30.4766	50.2539	69.707	39.987	48.6328	28.099	32.4219	40.5273		-10.5	0
23.9922	30.1523	50.7943	68.0859	39.987	48.0924	28.099	32.4219	40.7975		-10	0
23.9922	30.4766	51.3346	70.2474	40.5273	48.6328	28.6393	32.4219	41.6081		-9.5	0
23.668	30.8008	51.3346	68.6263	39.987	48.6328	29.1797	32.9622	40.2572		-9	0
23.668	30.8008	51.3346	69.707	39.987	48.6328	29.1797	32.4219	40.2572		-8.5	0
23.668	30.8008	51.875	69.707	40.5273	48.6328	29.1797	32.4219	40.2572		-8	0
23.3438	31.125	51.875	68.0859	40.5273	48.0924	29.1797	32.4219	40.5273		-7.5	0
23.3438	31.4492	51.3346	68.6263	41.0677	48.6328	28.6393	32.6921	39.7168		-7	0
23.3438	31.4492	51.3346	68.6263	41.0677	48.0924	28.6393	31.8815	39.7168		-6.5	0
23.668	31.125	51.3346	68.6263	40.5273	48.0924	28.099	32.6921	40.7975		-6	0
23.9922	30.8008	50.7943	69.707	40.5273	48.0924	28.6393	32.4219	40.5273		-5.5	0
24.3164	30.4766	50.7943	69.707	39.987	47.5521	28.099	33.2324	40.2572		-5	0
24.3164	30.8008	50.7943	68.6263	39.987	47.5521	28.099	33.5026	40.2572		-4.5	0
24.3164	30.1523	50.7943	68.0859	39.987	47.5521	27.5586	33.2324	40.2572		-4	0
24.3164	30.4766	50.7943	69.1667	40.5273	48.0924	27.5586	32.6921	41.0677		-3.5	0
23.9922	30.4766	50.7943	68.6263	40.5273	48.0924	28.099	33.2324	40.2572		-3	0
23.9922	30.1523	51.3346	69.707	39.987	48.0924	28.6393	32.6921	39.987		-2.5	0
23.9922	30.4766	50.2539	68.0859	39.4466	47.0117	28.6393	32.4219	40.5273		-2	0
23.668	30.1523	50.2539	68.6263	39.987	47.0117	28.6393	32.6921	40.2572		-1.5	0
23.668	30.1523	49.7135	68.6263	38.9062	46.4714	28.099	32.1517	40.2572		-1	0
23.668	29.8281	49.7135	69.1667	38.9062	47.5521	27.5586	32.1517	40.7975		-0.5	0
23.668	29.8281	50.2539	68.6263	38.9062	47.5521	28.099	32.1517	41.0677		0	1
23.668	29.8281	50.7943	65.9245	38.9062	47.0117	28.6393	32.1517	40.7975		0.5	1
23.668	29.5039	51.875	66.4648	38.9062	47.0117	28.6393	32.6921	40.5273		1	1
23.9922	29.8281	52.9557	67.5456	38.9062	48.0924	28.6393	32.6921	41.3379		1.5	1
24.3164	30.1523	53.4961	69.1667	39.4466	49.1732	28.6393	33.7728	41.6081		2	1
24.3164	30.4766	53.4961	68.6263	39.987	48.6328	28.6393	35.1237	41.8783		2.5	1
23.9922	31.4492	53.4961	67.0052	40.5273	49.7135	29.1797	35.6641	42.1484		3	1
23.9922	31.7734	53.4961	67.5456	41.0677	49.1732	29.1797	36.4746	42.1484		3.5	0
23.668	31.7734	52.9557	69.1667	41.6081	49.1732	28.6393	37.015	42.6888		4	0
23.9922	31.125	52.4154	70.2474	41.0677	49.1732	28.6393	37.015	42.4186		4.5	0
24.3164	31.125	51.875	69.707	41.6081	48.6328	28.6393	36.4746	42.1484		5	0
23.9922	31.125	51.875	69.1667	40.5273	48.6328	28.6393	36.2044	42.1484		5.5	0
23.668	31.4492	51.875	68.6263	39.987	48.6328	28.6393	35.6641	42.6888		6	0
23.668	31.125	51.875	69.1667	39.987	48.6328	28.6393	35.3939	41.8783		6.5	0
23.3438	30.8008	51.875	67.5456	39.987	49.1732	28.6393	35.1237	41.8783		7	0
23.3438	31.125	52.4154	69.1667	39.987	49.1732	28.6393	35.3939	41.8783		7.5	0
23.668	31.125	52.4154	68.6263	39.4466	49.1732	28.6393	35.1237	41.6081		8	0
23.9922	30.8008	52.4154	70.2474	38.9062	49.1732	28.6393	35.1237	41.6081		8.5	0
24.3164	30.4766	51.3346	70.2474	38.9062	49.1732	29.1797	33.7728	41.3379		9	0
24.9648	29.5039	51.875	69.1667	38.9062	48.6328	29.1797	33.2324	41.0677		9.5	0
24.6406	30.1523	51.875	69.1667	39.987	48.6328	29.1797	33.2324	41.3379		10	0
24.6406	29.8281	52.4154	67.5456	39.4466	48.6328	29.1797	33.7728	41.0677		10.5	0
24.3164	30.1523	51.875	69.707	39.4466	48.6328	28.6393	32.9622	41.3379		11	0
24.9648	30.8008	51.875	68.6263	39.4466	48.0924	28.6393	33.2324	41.3379		11.5	0
24.6406	30.8008	51.875	69.1667	39.4466	48.0924	28.099	33.7728	40.7975		12	0
25.2891	31.125	51.875	68.0859	39.4466	48.0924	28.099	33.2324	40.5273		12.5	0
24.9648	30.4766	51.3346	68.0859	38.9062	48.0924	28.099	33.5026	41.6081		13	0
24.9648	30.8008	51.875	68.0859	38.9062	48.0924	28.099	32.9622	40.7975		13.5	0
24.3164	30.8008	51.875	68.6263	39.987	48.0924	28.099	33.2324	41.0677		14	0
23.668	30.4766	51.3346	68.0859	39.4466	47.5521	28.099	32.9622	41.3379		14.5	0
23.3438	30.1523	51.3346	69.1667	39.4466	47.5521	28.099	33.2324	41.3379		15	0
22.0469	30.8008	51.875	68.0859	39.4466	47.5521	28.099	33.5026	41.0677		15.5	0
22.6953	30.8008	51.875	68.6263	39.4466	47.0117	28.6393	34.043	40.7975		16	0
23.3438	30.1523	51.3346	69.707	39.4466	47.0117	28.6393	33.5026	40.7975		16.5	0
23.3438	29.5039	52.4154	69.1667	39.4466	47.5521	28.099	34.3132	41.0677		17	0
23.9922	29.8281	52.9557	68.0859	39.4466	47.5521	27.5586	34.3132	41.0677		17.5	0
24.6406	29.8281	52.9557	69.1667	39.4466	48.0924	27.0182	34.5833	40.7975		18	0
24.3164	29.8281	51.875	67.0052	39.4466	48.0924	27.5586	34.043	40.5273		18.5	0
24.6406	29.8281	50.7943	69.1667	38.9062	48.0924	27.5586	34.043	40.7975		19	0
24.9648	29.8281	50.2539	68.0859	38.9062	48.0924	27.5586	34.5833	41.6081		19.5	0
24.9648	30.1523	50.7943	67.0052	38.3659	48.0924	27.5586	34.8535	41.8783		20	0
25.2891	30.1523	50.7943	68.0859	38.9062	48.0924	27.5586	34.043	41.6081		20.5	0
24.9648	29.8281	51.3346	69.1667	38.9062	48.6328	27.5586	33.7728	40.7975		21	0
24.6406	29.8281	51.3346	68.0859	39.4466	48.6328	27.0182	33.7728	39.987		21.5	0
24.6406	29.5039	50.2539	68.0859	38.3659	48.6328	27.5586	33.5026	41.0677		22	0
24.3164	30.4766	50.2539	68.0859	39.4466	48.6328	27.5586	33.7728	41.0677		22.5	0
24.6406	30.1523	50.2539	69.1667	40.5273	48.6328	27.5586	33.7728	40.7975		23	0
24.9648	30.1523	50.2539	69.1667	39.987	48.0924	27.5586	34.8535	40.7975		23.5	0
25.9375	30.4766	50.2539	68.0859	38.9062	48.0924	27.5586	33.7728	41.0677		24	0
25.9375	30.4766	50.7943	68.6263	39.987	47.5521	27.0182	34.3132	41.0677		24.5	0
25.6133	30.1523	50.2539	68.0859	39.987	47.5521	27.5586	34.043	40.7975		25	0
25.6133	30.1523	50.2539	69.1667	39.987	47.0117	27.5586	34.3132	41.0677		25.5	0
25.9375	30.1523	50.2539	69.1667	41.0677	47.0117	27.5586	33.2324	40.5273		26	0
25.6133	30.1523	50.2539	69.1667	40.5273	47.5521	28.099	33.2324	40.7975		26.5	0
25.2891	30.4766	50.2539	69.1667	39.4466	47.5521	27.5586	33.7728	40.7975		27	0
24.9648	30.4766	50.7943	68.6263	38.3659	47.5521	27.5586	33.7728	40.2572		27.5	0
24.6406	29.8281	50.7943	69.1667	39.4466	47.5521	27.5586	33.2324	41.0677		28	0
24.6406	29.8281	50.7943	68.0859	39.987	47.5521	27.5586	32.9622	39.987		28.5	0
24.3164	30.1523	50.2539	67.5456	39.4466	47.5521	28.099	32.1517	40.2572		29	0
25.6133	30.4766	50.2539	68.6263	38.3659	47.5521	28.099	32.9622	40.5273		29.5	0
25.2891	29.8281	50.7943	67.5456	38.9062	47.5521	27.5586	31.8815	41.3379		30	0
26.2617	29.8281	50.2539	68.6263	39.4466	47.0117	27.0182	31.8815	40.7975		30.5	0
25.9375	30.1523	50.2539	68.6263	38.9062	47.0117	28.099	31.8815	40.7975		31	0
25.9375	30.1523	50.2539	68.0859	39.987	47.0117	28.099	31.6113	40.5273		31.5	0
25.9375	30.1523	50.7943	67.0052	39.4466	47.5521	28.099	31.8815	40.5273		32	0
25.2891	29.8281	50.7943	67.5456	39.4466	48.0924	28.099	31.071	40.2572		32.5	0
24.9648	30.4766	50.7943	69.1667	38.9062	48.0924	28.099	31.8815	40.2572		33	0
24.3164	30.1523	50.7943	67.5456	38.3659	48.0924	27.5586	31.6113	39.7168		33.5	0
25.2891	30.1523	50.7943	68.0859	38.3659	47.5521	28.099	31.8815	39.987		34	0
24.9648	30.4766	51.875	67.5456	38.3659	47.5521	28.099	31.8815	39.7168		34.5	0
24.6406	30.1523	51.875	66.4648	38.9062	47.5521	28.099	31.6113	39.7168		35	0
24.3164	29.1797	52.4154	66.4648	39.987	47.0117	28.099	31.8815	40.2572		35.5	0
24.3164	29.5039	53.4961	68.0859	39.4466	47.0117	28.099	31.6113	39.7168		36	0
24.3164	30.1523	52.9557	67.5456	40.5273	47.5521	28.099	31.8815	40.2572		36.5	0
24.9648	30.4766	53.4961	68.0859	41.0677	47.5521	28.6393	31.8815	39.987		37	0
24.9648	30.4766	52.9557	68.6263	41.6081	47.5521	28.6393	31.6113	40.2572		37.5	0
24.3164	29.5039	52.9557	67.0052	40.5273	45.931	28.6393	31.8815	39.4466		38	0
24.3164	29.8281	52.4154	68.0859	39.987	46.4714	28.099	31.3411	39.1764		38.5	0
24.6406	30.1523	51.875	68.6263	39.4466	46.4714	28.099	31.3411	39.987		39	0
25.2891	29.8281	50.7943	68.0859	40.5273	47.0117	27.5586	31.071	39.4466		39.5	0
24.9648	29.8281	50.7943	68.6263	41.0677	47.0117	27.5586	31.071	40.5273		40	0
24.3164	29.8281	50.2539	68.6263	40.5273	47.5521	27.0182	31.6113	41.0677		40.5	0
24.9648	29.8281	50.2539	68.0859	40.5273	47.0117	27.0182	31.071	41.0677		41	0
24.6406	29.5039	50.2539	68.0859	39.987	47.0117	27.0182	31.3411	41.0677		41.5	0
24.6406	29.8281	50.7943	68.6263	39.987	47.0117	27.0182	31.6113	40.7975		42	0
24.3164	29.8281	50.7943	67.5456	39.4466	47.0117	27.0182	31.8815	41.0677		42.5	0
23.9922	30.8008	50.2539	67.0052	39.987	47.0117	27.5586	31.8815	40.5273		43	0
24.3164	30.8008	50.7943	69.1667	39.987	47.0117	28.099	31.8815	40.2572		43.5	0
24.6406	30.8008	51.3346	68.6263	39.987	47.0117	28.6393	31.8815	40.2572		44	0
24.3164	30.4766	51.3346	68.6263	40.5273	47.5521	28.6393	32.1517	40.7975		44.5	0
23.9922	30.8008	51.3346	69.1667	40.5273	47.0117	28.6393	31.8815	39.987		45	0
24.6406	30.1523	51.3346	69.707	38.9062	47.0117	28.099	31.3411	40.2572		45.5	0
24.9648	30.1523	51.875	68.6263	38.9062	47.5521	27.5586	31.3411	40.7975		46	0
25.6133	30.1523	51.875	68.6263	39.987	47.5521	29.1797	31.6113	40.7975		46.5	0
25.2891	30.1523	51.875	69.707	40.5273	48.0924	29.1797	31.6113	41.3379		47	0
25.2891	29.8281	51.875	68.0859	40.5273	47.0117	28.099	31.6113	41.0677		47.5	0
25.2891	30.1523	51.875	68.6263	39.987	47.5521	28.099	31.3411	40.7975		48	0
24.9648	30.1523	51.875	69.1667	39.987	47.5521	27.0182	31.6113	39.987		48.5	0
24.9648	29.5039	50.7943	69.1667	40.5273	47.5521	27.0182	31.071	39.7168		49	0
24.6406	29.5039	50.7943	67.5456	39.987	47.5521	27.0182	31.6113	40.2572		49.5	0
24.6406	29.5039	50.2539	69.1667	39.4466	48.0924	28.099	30.8008	39.987		50	0
25.2891	30.4766	50.2539	69.1667	39.4466	47.5521	27.5586	31.3411	39.987		50.5	0
25.2891	30.4766	51.3346	69.1667	38.9062	48.6328	27.5586	31.3411	39.7168		51	0
24.9648	29.8281	51.3346	69.1667	39.987	48.6328	27.5586	31.6113	39.7168		51.5	0
24.6406	29.5039	51.3346	68.6263	39.987	48.6328	27.0182	31.3411	39.987		52	0
24.6406	29.5039	51.875	69.1667	39.987	48.0924	27.0182	31.071	39.987		52.5	0
24.6406	29.8281	52.9557	68.6263	41.0677	47.5521	27.0182	31.6113	40.2572		53	0
24.9648	29.5039	52.9557	68.6263	40.5273	47.5521	27.5586	31.6113	40.2572		53.5	0
24.9648	29.5039	52.4154	68.6263	39.987	47.5521	28.099	31.8815	40.2572		54	0
24.6406	29.1797	51.3346	68.0859	39.987	48.0924	28.099	31.6113	40.2572		54.5	0
23.9922	29.1797	52.4154	67.0052	39.4466	48.0924	28.099	31.8815	40.2572		55	0
24.9648	29.1797	52.4154	68.0859	39.4466	48.0924	28.099	31.8815	40.2572		55.5	0
24.9648	29.1797	52.9557	68.0859	39.987	48.0924	28.099	32.4219	40.7975		56	0
24.9648	29.1797	52.9557	68.0859	40.5273	47.5521	28.099	32.4219	40.7975		56.5	0
24.9648	29.5039	52.9557	69.707	40.5273	48.0924	27.5586	31.8815	40.2572		57	0
24.6406	29.5039	52.4154	69.707	39.987	48.0924	28.099	31.8815	40.2572		57.5	0
24.3164	29.5039	52.4154	69.1667	39.4466	48.0924	28.099	32.6921	40.7975		58	0
24.3164	29.5039	51.3346	69.707	39.4466	47.5521	28.099	32.1517	40.5273		58.5	0
24.9648	29.5039	51.3346	69.1667	39.987	47.5521	28.099	32.6921	40.5273		59	0
25.6133	29.1797	51.3346	69.1667	41.6081	47.0117	27.5586	32.9622	40.5273		59.5	0
25.2891	28.8555	51.875	69.1667	41.6081	47.0117	27.0182	32.6921	40.7975		60	0

## Sheet: (Fig2_WT_μm)
Mouse01_BloodVessel01	Mouse01_BloodVessel02	Mouse01_BloodVessel03	Mouse01_BloodVessel04	Mouse02_BloodVessel05	Mouse02_BloodVessel06	Mouse02_BloodVessel07	Mouse02_BloodVessel08	Mouse03_BloodVessel09	Mouse03_BloodVessel10	Mouse04_BloodVessel11	Mouse04_BloodVessel12	Mouse05_BloodVessel13	Mouse05_BloodVessel14		Time (sec)	Stim
(μm)	(μm)	(μm)	(μm)	(μm)	(μm)	(μm)	(μm)	(μm)	(μm)	(μm)	(μm)	(μm)	(μm)		(sec)
28.8555	30.8008	32.0977	40.8516	30.2604	23.2357	27.2884	13.5091	35.3939	30.8008	31.6113	37.5553	31.071	19.4531		-20	0
28.8555	31.125	31.7734	41.1758	30.5306	23.5059	27.2884	13.5091	35.6641	31.071	32.1517	37.2852	31.071	19.1829		-19.5	0
28.5313	30.8008	31.4492	41.1758	30.5306	23.776	27.8288	13.5091	36.4746	31.3411	32.1517	36.7448	31.3411	19.1829		-19	0
28.8555	30.8008	32.0977	41.1758	30.8008	24.0462	28.099	13.2389	35.9342	31.071	32.6921	36.7448	31.6113	18.9128		-18.5	0
28.5313	30.4766	31.4492	40.8516	31.071	24.3164	28.099	13.2389	35.9342	30.8008	31.6113	37.015	31.3411	19.1829		-18	0
28.8555	30.4766	30.8008	41.1758	31.071	24.8568	27.8288	12.9688	35.6641	29.9902	31.6113	36.7448	31.3411	19.4531		-17.5	0
29.1797	30.4766	31.7734	41.1758	31.071	24.8568	27.5586	13.2389	35.6641	29.9902	32.4219	37.2852	30.8008	19.4531		-17	0
28.8555	30.4766	33.3945	41.1758	31.071	24.3164	27.5586	12.9688	35.6641	30.5306	32.4219	37.015	31.3411	19.4531		-16.5	0
28.8555	30.8008	32.7461	41.5	31.3411	24.5866	27.2884	13.2389	35.9342	29.4499	32.4219	37.2852	31.3411	19.4531		-16	0
28.8555	30.1523	32.4219	42.1484	31.3411	24.8568	26.748	13.7793	35.3939	29.4499	33.2324	36.7448	31.8815	19.9935		-15.5	0
28.207	29.8281	32.4219	42.1484	31.6113	24.8568	27.0182	13.2389	35.9342	29.4499	32.4219	37.015	31.6113	20.2637		-15	0
28.207	29.5039	33.0703	41.8242	31.3411	24.5866	26.748	12.9688	35.9342	28.6393	32.1517	37.015	31.071	19.9935		-14.5	0
28.207	30.1523	34.3672	42.4727	31.3411	25.127	27.2884	12.6986	35.6641	29.1797	31.6113	37.015	31.071	20.804		-14	0
27.5586	29.8281	35.6641	43.1211	31.071	24.8568	26.748	12.6986	35.9342	28.6393	32.1517	37.015	31.6113	20.5339		-13.5	0
27.8828	29.8281	35.3398	43.1211	31.071	25.127	25.9375	12.6986	35.9342	29.1797	31.6113	37.015	31.8815	20.804		-13	0
27.8828	29.5039	35.0156	42.1484	31.3411	24.8568	26.4779	12.6986	35.9342	29.1797	32.1517	36.7448	31.6113	20.5339		-12.5	0
27.8828	29.8281	34.6914	42.1484	31.8815	25.3971	25.9375	12.6986	35.9342	29.7201	31.6113	37.015	31.071	20.2637		-12	0
28.8555	29.8281	33.3945	41.8242	32.1517	25.3971	27.0182	12.4284	35.9342	30.5306	31.3411	37.015	31.3411	20.2637		-11.5	0
28.8555	29.8281	33.0703	41.5	32.1517	24.5866	26.748	12.6986	36.4746	29.4499	31.3411	37.2852	31.071	20.804		-11	0
28.8555	29.5039	32.7461	41.5	31.6113	24.3164	26.748	12.9688	36.2044	29.7201	31.6113	37.5553	31.071	20.804		-10.5	0
28.8555	30.1523	32.7461	41.5	31.6113	24.5866	26.748	13.2389	35.9342	29.7201	31.6113	37.2852	30.8008	20.2637		-10	0
29.1797	30.1523	32.0977	41.5	31.6113	24.0462	27.0182	12.9688	35.6641	29.1797	31.3411	37.2852	30.8008	19.9935		-9.5	0
29.5039	30.8008	32.7461	41.5	31.6113	24.0462	27.2884	13.2389	35.9342	29.7201	31.6113	37.2852	31.3411	19.9935		-9	0
29.8281	31.125	34.043	41.8242	31.6113	24.0462	26.2077	13.2389	35.9342	29.4499	31.6113	37.015	31.071	19.9935		-8.5	0
29.1797	30.8008	35.0156	42.4727	31.6113	23.776	26.2077	13.2389	35.9342	28.6393	31.3411	37.015	31.071	19.7233		-8	0
29.8281	30.8008	35.6641	43.4453	31.3411	23.776	26.4779	12.9688	35.9342	29.4499	31.6113	37.015	30.8008	19.4531		-7.5	0
30.1523	30.1523	35.9883	43.7695	31.6113	24.3164	26.4779	13.2389	35.9342	28.3691	31.3411	37.2852	31.071	19.1829		-7	0
29.1797	30.1523	35.6641	45.0664	31.3411	23.776	26.4779	12.9688	35.6641	28.6393	31.6113	37.015	30.8008	19.7233		-6.5	0
28.8555	30.1523	36.3125	44.7422	31.6113	24.0462	26.4779	12.9688	36.2044	29.1797	32.1517	37.015	30.8008	19.9935		-6	0
28.8555	29.8281	35.6641	44.0938	31.8815	23.776	26.748	12.6986	35.9342	29.1797	31.6113	37.015	30.5306	20.2637		-5.5	0
28.8555	29.8281	36.3125	44.0938	31.6113	24.0462	26.2077	12.9688	36.2044	28.9095	31.6113	37.015	30.8008	20.804		-5	0
28.8555	29.8281	35.9883	43.7695	31.8815	23.5059	26.748	13.2389	36.2044	29.1797	31.6113	37.2852	30.8008	20.804		-4.5	0
28.5313	29.8281	35.3398	43.4453	31.3411	23.5059	26.748	13.5091	36.2044	29.9902	32.4219	37.5553	30.5306	20.804		-4	0
28.207	29.8281	35.3398	43.1211	31.6113	23.5059	26.4779	13.2389	36.2044	29.9902	31.6113	37.015	30.5306	20.5339		-3.5	0
28.8555	30.1523	35.0156	43.1211	31.6113	23.5059	26.4779	14.0495	35.9342	30.2604	31.8815	36.7448	31.071	21.0742		-3	0
28.5313	30.8008	35.6641	43.4453	31.6113	23.2357	27.0182	14.3197	36.2044	30.2604	32.4219	37.5553	30.8008	20.5339		-2.5	0
28.5313	30.8008	35.6641	43.4453	31.6113	23.5059	27.2884	14.0495	36.4746	29.7201	31.3411	36.7448	31.071	19.9935		-2	0
27.8828	30.1523	35.0156	43.1211	31.6113	23.5059	27.5586	13.7793	36.2044	29.1797	32.1517	36.7448	31.3411	19.9935		-1.5	0
27.8828	30.1523	35.3398	43.4453	31.6113	23.776	27.0182	13.5091	35.9342	29.9902	31.6113	36.4746	31.3411	20.2637		-1	0
28.207	29.8281	35.0156	43.4453	31.071	24.3164	26.748	13.2389	36.2044	30.5306	31.6113	37.2852	31.071	21.0742		-0.5	0
27.8828	29.8281	34.6914	43.7695	31.3411	24.0462	26.748	12.9688	37.015	29.9902	32.1517	37.015	31.071	21.6146		0	1
27.8828	30.1523	35.0156	43.7695	31.6113	24.5866	26.4779	13.5091	36.4746	30.2604	31.8815	37.015	31.8815	20.5339		0.5	1
27.5586	30.1523	35.6641	44.0938	31.8815	24.8568	27.2884	13.2389	38.3659	30.8008	31.6113	36.7448	32.4219	21.0742		1	1
27.5586	30.4766	35.3398	44.7422	31.8815	24.8568	27.2884	13.5091	40.5273	31.3411	31.8815	36.7448	33.7728	21.8848		1.5	1
28.207	31.125	35.6641	45.0664	32.6921	25.6673	27.8288	13.2389	41.8783	32.4219	33.2324	37.015	35.3939	22.4251		2	1
28.207	31.125	36.6367	45.0664	32.9622	25.9375	28.6393	13.2389	42.4186	32.4219	32.9622	37.5553	36.2044	22.4251		2.5	1
28.8555	30.8008	36.6367	45.0664	34.3132	26.2077	29.7201	12.9688	42.1484	33.5026	34.8535	37.015	35.9342	21.8848		3	1
28.5313	30.8008	36.3125	44.7422	34.043	26.4779	29.7201	12.9688	42.1484	33.2324	34.5833	37.5553	35.6641	21.8848		3.5	0
29.1797	30.4766	36.3125	44.0938	34.043	26.748	29.9902	13.2389	41.6081	32.9622	34.3132	37.2852	34.8535	21.8848		4	0
29.1797	30.1523	35.9883	43.7695	34.5833	26.748	29.9902	14.0495	40.2572	32.1517	34.3132	37.2852	34.8535	22.1549		4.5	0
29.1797	30.1523	35.6641	43.7695	34.3132	26.4779	29.9902	13.7793	38.9062	32.1517	34.043	37.2852	34.043	21.8848		5	0
28.5313	30.8008	35.6641	43.4453	34.8535	26.748	29.9902	13.5091	38.0957	31.3411	34.043	37.2852	33.5026	21.0742		5.5	0
28.8555	30.8008	34.3672	42.7969	35.3939	26.748	29.1797	13.2389	37.5553	31.3411	34.3132	37.015	32.9622	21.6146		6	0
28.8555	30.8008	34.6914	42.7969	34.8535	26.748	29.1797	12.9688	37.015	29.9902	34.5833	37.2852	32.4219	22.1549		6.5	0
28.8555	30.4766	35.0156	42.1484	34.8535	27.0182	28.6393	12.1582	37.015	29.7201	34.5833	37.5553	32.1517	22.4251		7	0
28.8555	30.1523	34.6914	41.8242	35.3939	27.0182	27.8288	12.9688	36.2044	29.9902	34.043	37.2852	32.1517	22.1549		7.5	0
28.5313	30.1523	35.0156	42.4727	35.6641	26.748	27.2884	13.5091	36.2044	29.4499	33.5026	37.5553	31.6113	21.6146		8	0
28.8555	30.1523	34.3672	42.1484	35.6641	27.0182	27.2884	13.2389	35.9342	29.1797	33.2324	38.6361	31.3411	21.6146		8.5	0
28.8555	30.1523	33.7188	41.8242	35.6641	27.0182	27.0182	13.2389	35.9342	28.9095	32.1517	37.2852	31.8815	21.8848		9	0
29.1797	30.4766	33.3945	41.5	35.6641	27.0182	27.0182	13.5091	35.9342	28.9095	32.4219	37.5553	32.1517	21.3444		9.5	0
29.1797	30.4766	33.7188	41.5	35.3939	27.2884	26.748	13.2389	35.3939	28.6393	32.1517	37.2852	31.8815	21.6146		10	0
29.5039	29.8281	34.043	41.5	34.8535	26.748	26.748	13.2389	35.3939	28.6393	32.1517	37.2852	31.3411	21.6146		10.5	0
29.5039	29.5039	34.3672	41.5	35.1237	26.4779	26.2077	12.9688	35.1237	28.6393	31.6113	37.2852	31.6113	20.5339		11	0
29.5039	28.8555	34.043	42.1484	35.1237	26.2077	25.9375	12.9688	35.3939	28.6393	31.8815	37.5553	31.071	20.804		11.5	0
29.1797	28.5313	34.6914	42.4727	35.1237	25.9375	25.9375	12.9688	35.6641	29.1797	31.8815	37.5553	31.6113	20.804		12	0
28.8555	28.5313	34.6914	42.4727	35.1237	25.6673	25.6673	12.9688	35.6641	28.3691	32.1517	37.5553	31.8815	21.0742		12.5	0
28.8555	28.8555	34.3672	43.1211	34.5833	25.127	25.9375	13.2389	35.6641	27.8288	31.6113	37.2852	32.1517	21.6146		13	0
28.8555	29.5039	34.6914	43.4453	34.5833	25.3971	26.4779	13.7793	35.9342	28.9095	32.1517	37.8255	32.4219	21.8848		13.5	0
28.5313	29.5039	35.0156	42.4727	34.8535	25.6673	25.6673	13.7793	35.9342	28.3691	32.1517	37.2852	32.4219	22.1549		14	0
27.8828	29.5039	34.3672	42.1484	34.3132	25.6673	25.6673	14.3197	35.6641	28.3691	32.1517	37.5553	32.6921	21.8848		14.5	0
27.5586	29.8281	34.3672	41.8242	34.043	25.3971	25.6673	13.7793	35.9342	27.5586	31.8815	37.015	32.4219	21.8848		15	0
27.5586	29.5039	33.3945	41.8242	34.043	25.6673	25.3971	13.7793	35.9342	28.099	32.1517	37.2852	32.4219	21.3444		15.5	0
27.5586	29.5039	33.0703	41.5	33.7728	25.6673	25.6673	13.2389	35.9342	27.8288	32.1517	37.015	32.4219	21.0742		16	0
27.5586	29.1797	32.7461	41.5	34.043	25.9375	26.2077	13.2389	35.6641	28.3691	32.1517	37.2852	32.9622	21.0742		16.5	0
27.5586	29.5039	32.0977	41.8242	34.8535	26.2077	25.6673	12.9688	36.2044	28.9095	31.8815	37.015	33.2324	20.804		17	0
27.2344	29.1797	32.0977	42.1484	34.8535	25.9375	25.9375	13.5091	35.9342	28.099	32.4219	37.015	32.9622	20.5339		17.5	0
28.5313	29.8281	32.0977	41.8242	34.5833	25.9375	26.2077	13.7793	35.9342	28.6393	32.9622	37.2852	32.4219	20.5339		18	0
28.5313	30.4766	32.4219	42.1484	34.5833	26.2077	26.2077	13.5091	35.6641	29.1797	31.6113	37.2852	32.1517	20.5339		18.5	0
28.8555	30.8008	32.0977	42.7969	34.8535	26.748	26.748	13.5091	35.6641	28.9095	32.1517	37.015	31.6113	20.2637		19	0
28.5313	30.8008	33.7188	42.1484	34.8535	26.748	26.748	12.9688	35.9342	29.1797	32.4219	37.2852	31.3411	20.2637		19.5	0
28.8555	30.1523	34.3672	42.4727	35.1237	26.748	25.9375	12.9688	35.9342	29.1797	32.1517	37.015	31.3411	20.2637		20	0
28.5313	30.1523	35.0156	42.7969	35.1237	26.748	26.2077	13.5091	35.3939	28.3691	32.1517	37.5553	31.3411	20.2637		20.5	0
27.8828	30.1523	35.9883	42.7969	35.1237	26.4779	25.3971	12.6986	35.1237	28.9095	31.6113	37.015	31.3411	20.2637		21	0
27.2344	29.8281	36.6367	43.4453	35.3939	26.4779	25.127	12.6986	35.9342	28.9095	32.4219	37.5553	31.3411	20.5339		21.5	0
27.8828	29.8281	35.9883	43.4453	35.1237	25.9375	24.5866	12.4284	35.3939	29.1797	33.5026	37.2852	31.3411	20.5339		22	0
28.207	29.8281	35.6641	42.7969	35.3939	25.6673	25.127	12.6986	35.3939	29.9902	32.1517	37.2852	31.071	20.804		22.5	0
27.8828	29.8281	35.0156	43.1211	35.6641	25.9375	25.6673	12.6986	36.2044	29.7201	32.1517	37.015	31.3411	20.804		23	0
27.5586	29.5039	34.043	43.1211	35.6641	26.2077	25.3971	12.9688	35.3939	29.4499	33.2324	37.015	31.3411	21.0742		23.5	0
27.5586	30.1523	34.043	42.4727	35.6641	26.2077	25.6673	13.2389	35.6641	29.1797	32.4219	36.7448	31.071	21.0742		24	0
27.2344	30.4766	34.043	42.4727	35.6641	25.9375	26.2077	13.2389	35.3939	30.2604	32.9622	37.015	31.6113	20.804		24.5	0
27.2344	30.4766	34.043	42.7969	35.6641	26.2077	25.3971	13.2389	35.3939	29.4499	32.9622	37.015	31.8815	21.0742		25	0
27.8828	30.8008	33.7188	42.7969	35.9342	26.2077	25.6673	12.9688	35.6641	29.4499	33.5026	37.5553	31.6113	20.2637		25.5	0
27.5586	30.8008	33.0703	42.1484	35.9342	26.4779	25.127	12.9688	35.3939	29.1797	33.5026	37.015	31.8815	20.2637		26	0
27.8828	30.8008	32.7461	42.1484	35.6641	25.9375	25.127	12.9688	35.1237	29.1797	32.9622	37.2852	31.8815	19.7233		26.5	0
27.8828	30.8008	32.4219	41.8242	35.6641	25.9375	24.8568	12.6986	34.8535	28.9095	31.8815	37.8255	32.4219	19.7233		27	0
27.5586	30.4766	32.4219	42.4727	35.3939	26.4779	26.4779	12.6986	35.9342	28.3691	32.4219	37.015	32.1517	19.7233		27.5	0
27.5586	30.4766	32.7461	42.4727	35.1237	26.748	27.5586	13.2389	35.3939	28.3691	31.8815	37.5553	31.3411	19.4531		28	0
28.207	30.4766	33.0703	42.7969	35.3939	26.748	27.8288	13.7793	35.6641	28.9095	32.4219	37.015	31.071	18.9128		28.5	0
27.8828	30.4766	33.7188	42.7969	35.3939	26.4779	27.0182	13.7793	35.6641	29.7201	32.9622	36.7448	31.071	18.9128		29	0
27.2344	30.8008	35.0156	43.1211	34.8535	25.9375	26.4779	13.7793	35.6641	29.1797	32.4219	37.015	31.3411	18.3724		29.5	0
27.8828	31.125	35.6641	43.4453	34.8535	25.6673	26.4779	12.9688	35.9342	29.7201	31.8815	38.0957	31.3411	19.1829		30	0
27.2344	31.4492	35.3398	43.4453	35.1237	25.9375	26.4779	12.6986	35.3939	28.9095	31.6113	37.5553	31.3411	18.9128		30.5	0
27.8828	31.7734	34.6914	43.4453	34.5833	25.3971	26.748	12.9688	35.3939	29.9902	31.8815	37.5553	31.071	18.9128		31	0
28.5313	31.125	35.0156	43.1211	34.3132	25.127	27.2884	13.2389	35.3939	29.1797	32.4219	37.015	30.5306	18.9128		31.5	0
28.5313	30.8008	33.7188	42.4727	34.3132	24.3164	26.748	13.5091	35.6641	29.4499	32.9622	37.5553	30.5306	18.9128		32	0
28.8555	31.125	33.3945	42.4727	33.5026	24.0462	26.748	13.2389	35.9342	29.4499	31.8815	37.2852	31.071	18.9128		32.5	0
28.8555	31.4492	32.7461	42.1484	32.4219	23.5059	26.748	12.9688	35.6641	29.9902	32.4219	36.7448	31.071	18.9128		33	0
28.5313	31.4492	33.3945	41.8242	31.6113	23.2357	27.0182	13.7793	35.3939	29.7201	32.4219	36.7448	31.071	19.1829		33.5	0
28.5313	31.125	33.3945	41.8242	30.8008	23.2357	27.0182	13.2389	35.3939	29.1797	33.2324	37.015	31.6113	19.7233		34	0
28.5313	31.125	32.7461	41.8242	30.5306	22.6953	26.4779	13.5091	35.3939	28.9095	32.4219	36.7448	32.6921	19.7233		34.5	0
28.5313	31.4492	33.0703	41.8242	30.2604	22.6953	27.2884	12.9688	35.3939	28.3691	32.4219	37.015	32.4219	19.7233		35	0
28.207	30.8008	33.3945	41.8242	29.9902	22.4251	27.2884	13.2389	35.6641	29.1797	32.4219	37.015	32.4219	19.7233		35.5	0
27.5586	30.4766	33.3945	42.1484	29.9902	22.1549	27.8288	13.2389	35.1237	28.099	32.6921	37.8255	32.1517	19.7233		36	0
27.5586	30.4766	33.7188	42.1484	29.4499	21.6146	27.5586	12.6986	35.9342	28.099	32.1517	37.5553	31.6113	19.4531		36.5	0
27.5586	30.8008	34.3672	42.1484	29.4499	21.6146	27.5586	12.6986	35.3939	28.9095	31.6113	37.2852	31.6113	19.1829		37	0
27.5586	29.8281	33.0703	42.4727	29.4499	22.1549	27.5586	13.2389	35.6641	28.6393	32.1517	37.5553	31.3411	19.7233		37.5	0
27.5586	30.1523	33.3945	42.4727	29.1797	22.1549	27.0182	12.9688	35.3939	28.6393	31.8815	37.5553	31.3411	19.4531		38	0
27.5586	30.4766	33.3945	42.4727	29.1797	22.4251	27.0182	12.6986	35.1237	28.3691	31.8815	37.015	31.3411	19.4531		38.5	0
27.5586	30.4766	33.0703	42.7969	29.4499	22.1549	26.748	12.6986	35.1237	28.099	32.1517	37.015	31.8815	19.7233		39	0
27.5586	30.4766	34.043	42.1484	29.4499	22.1549	26.748	12.6986	35.6641	28.3691	32.4219	37.015	31.8815	20.2637		39.5	0
27.2344	30.4766	33.7188	42.4727	29.7201	22.1549	26.4779	12.4284	35.1237	28.3691	31.8815	37.2852	32.4219	21.0742		40	0
27.5586	30.1523	33.3945	42.1484	28.9095	22.1549	26.2077	12.4284	35.3939	28.099	32.1517	37.5553	32.6921	19.7233		40.5	0
28.207	29.8281	33.3945	41.8242	29.1797	22.4251	25.9375	12.6986	35.9342	28.099	31.6113	37.2852	32.9622	19.7233		41	0
28.8555	29.5039	34.043	41.8242	28.9095	22.1549	27.2884	13.2389	35.6641	28.3691	32.1517	37.2852	32.9622	19.9935		41.5	0
28.8555	30.4766	33.3945	41.5	29.4499	22.4251	27.5586	13.2389	36.2044	29.1797	31.8815	37.2852	32.1517	19.7233		42	0
28.8555	30.4766	32.4219	41.5	29.9902	22.9655	27.0182	12.9688	36.2044	29.1797	32.4219	37.5553	32.1517	19.7233		42.5	0
28.5313	30.4766	32.4219	41.5	29.7201	23.5059	27.0182	13.2389	35.9342	29.1797	31.8815	37.2852	32.6921	19.7233		43	0
28.5313	30.8008	32.7461	41.5	30.5306	23.776	26.4779	12.9688	35.9342	29.1797	32.1517	37.2852	32.9622	20.2637		43.5	0
28.207	31.125	32.4219	41.8242	30.5306	23.2357	26.2077	12.6986	36.4746	29.4499	31.3411	37.015	33.2324	20.804		44	0
28.5313	31.4492	32.4219	41.8242	29.9902	22.9655	27.2884	12.9688	35.9342	29.7201	31.8815	37.015	33.2324	21.3444		44.5	0
28.8555	31.4492	32.7461	41.8242	30.5306	23.5059	27.0182	13.2389	35.6641	29.7201	32.1517	37.2852	32.9622	20.804		45	0
28.5313	31.4492	32.7461	41.8242	30.8008	23.776	27.0182	13.2389	35.9342	29.1797	32.4219	37.5553	32.9622	20.804		45.5	0
28.5313	31.125	33.0703	41.8242	31.071	23.5059	27.0182	13.2389	36.4746	29.1797	32.6921	37.2852	33.2324	20.804		46	0
28.8555	30.8008	33.0703	41.8242	30.8008	23.2357	26.748	13.5091	35.9342	28.099	32.6921	37.2852	32.4219	20.804		46.5	0
28.8555	30.1523	32.7461	41.8242	30.2604	22.9655	26.748	13.5091	35.9342	28.6393	32.6921	37.015	31.6113	19.9935		47	0
28.8555	30.4766	32.4219	41.8242	30.2604	22.6953	26.4779	13.7793	36.2044	29.4499	32.4219	37.2852	31.8815	19.4531		47.5	0
28.8555	30.1523	31.7734	42.1484	30.5306	22.9655	26.748	12.9688	35.9342	29.7201	31.6113	37.015	32.4219	19.4531		48	0
28.5313	29.8281	32.7461	42.4727	30.8008	22.9655	26.748	12.9688	35.3939	29.7201	32.1517	37.2852	32.4219	19.7233		48.5	0
28.207	30.1523	33.7188	42.7969	30.5306	22.9655	26.2077	12.6986	35.6641	29.7201	32.6921	37.2852	32.6921	19.4531		49	0
27.5586	29.8281	33.3945	42.4727	30.5306	22.9655	26.2077	12.9688	35.9342	29.4499	33.2324	37.2852	32.9622	19.7233		49.5	0
27.5586	29.8281	33.3945	42.7969	30.5306	22.9655	25.9375	13.2389	35.6641	29.4499	32.6921	37.015	32.6921	20.2637		50	0
27.5586	29.8281	33.3945	41.8242	31.3411	23.2357	25.9375	12.9688	35.9342	29.7201	32.1517	37.8255	32.4219	20.2637		50.5	0
27.8828	29.8281	32.7461	42.1484	31.6113	23.5059	25.9375	12.9688	35.6641	28.9095	32.1517	37.8255	32.4219	20.5339		51	0
28.207	30.1523	33.0703	41.8242	31.8815	23.776	25.6673	13.5091	35.6641	28.9095	32.9622	37.2852	32.1517	19.9935		51.5	0
28.5313	30.4766	33.3945	41.8242	31.8815	23.776	25.3971	13.2389	35.9342	28.3691	31.8815	37.015	31.8815	20.5339		52	0
28.207	30.8008	32.7461	41.8242	31.8815	24.0462	25.6673	13.5091	35.6641	28.9095	31.3411	37.2852	32.1517	20.5339		52.5	0
28.207	30.4766	33.0703	42.1484	32.1517	24.0462	25.6673	13.2389	35.9342	28.3691	31.3411	37.015	31.8815	20.2637		53	0
28.207	30.4766	33.0703	42.1484	32.4219	23.776	25.9375	13.5091	36.2044	28.6393	31.6113	37.2852	31.8815	20.5339		53.5	0
28.207	30.1523	33.3945	41.8242	32.1517	23.5059	25.6673	13.5091	35.9342	28.9095	31.8815	37.2852	32.4219	20.2637		54	0
28.5313	29.8281	33.7188	42.1484	31.8815	23.2357	25.9375	13.2389	35.6641	28.6393	31.8815	37.2852	32.4219	19.9935		54.5	0
28.5313	29.8281	33.7188	42.1484	32.1517	22.9655	26.2077	12.6986	36.2044	28.9095	32.1517	37.015	32.6921	20.5339		55	0
28.5313	29.8281	33.0703	42.1484	32.1517	23.2357	26.4779	12.6986	35.6641	28.099	31.6113	37.2852	32.1517	21.0742		55.5	0
28.8555	30.4766	33.0703	42.1484	31.6113	23.2357	26.4779	12.9688	35.9342	28.6393	32.4219	37.015	32.1517	20.5339		56	0
29.1797	30.8008	33.3945	41.5	31.3411	23.5059	27.0182	12.9688	35.9342	28.6393	32.4219	37.5553	31.8815	20.804		56.5	0
29.8281	30.8008	33.0703	41.5	31.071	23.5059	25.6673	12.6986	35.9342	28.9095	31.6113	37.2852	31.6113	19.7233		57	0
29.8281	30.8008	33.7188	41.8242	31.6113	23.5059	26.2077	12.6986	35.6641	28.6393	31.8815	37.5553	31.6113	19.9935		57.5	0
29.1797	30.4766	32.7461	42.1484	31.6113	23.5059	26.2077	12.1582	35.3939	29.1797	31.8815	37.015	31.6113	19.4531		58	0
28.8555	30.4766	32.7461	41.8242	31.8815	23.776	25.6673	12.1582	35.3939	29.1797	31.6113	37.2852	31.3411	19.4531		58.5	0
28.8555	31.4492	32.7461	41.8242	31.6113	24.3164	25.6673	12.6986	35.6641	29.9902	31.8815	37.2852	31.3411	19.7233		59	0
28.5313	31.125	32.7461	42.1484	31.071	24.0462	25.3971	12.6986	35.9342	29.4499	31.8815	37.5553	31.6113	19.7233		59.5	0
28.5313	31.125	32.7461	42.1484	30.8008	23.776	25.6673	12.6986	35.6641	29.4499	31.3411	37.5553	31.3411	19.7233		60	0
